# Supplementary material for: Research trends and collaboration patterns in robotic retroperitoneal lymph node dissection for testicular cancer
Source: J Robot Surg. 2026 Jun 22;20(1):642. doi: 10.1007/s11701-026-03603-2 (PMC13287118; doi:10.1007/s11701-026-03603-2)
Supplement: Supplementary file 1 — Supplementary Material 2 [file 11701_2026_3603_MOESM1_ESM.txt]

label	replace by
#testicularcancer	testicular cancer
#tscsm	testicular cancer
clinical stage ıı	stage II
da vinci xi system	da vinci
germ cell and embryonal	germ cell tumor
germ cell and embryonic	germ cell tumor
germ cell cancer	germ cell tumor
germ cell tumour	germ cell tumor
germ cell tumours	germ cell tumor
laparos-copy	laparoscopy
laparoscopic	laparoscopy
laparoscopic surgery	laparoscopy
lapraroscopy	laparoscopy
lymph nodes	lymph node
lymph node dissection	retroperitoneal lymph node dissection
lymph node excision	retroperitoneal lymph node dissection
lymph node surgery	retroperitoneal lymph node dissection
lymphadenectomy retroperitoneal lymph node dissection (lymphadenectomy rplnd)	retroperitoneal lymph node dissection
minimally invasive	minimally invasive surgery
minimally invasive surgical procedure	minimally invasive surgery
non-seminoma	nonseminomatous germ cell tumor
non-seminomatous	nonseminomatous germ cell tumor
non-seminomatous germ cell tumor	nonseminomatous germ cell tumor
non-seminomatous germ cell tumor (nsgct)	nonseminomatous germ cell tumor
non-seminomatous germ cell tumours	nonseminomatous germ cell tumor
nonseminomatous germ cell	nonseminomatous germ cell tumor
nonseminomatous germ-cell tumors	nonseminomatous germ cell tumor
nsgct	nonseminomatous germ cell tumor
nsgctt	nonseminomatous germ cell tumor
oncological outcome	oncological outcomes
open lymphadenectomy	open surgery
pediatric	pediatrics
peri-operative outcomes	perioperative outcomes
post-chemotherapy residual masses in testicular cancer	post-chemotherapy residual mass
post-chemotherapy retroperitoneal lymph node dissection (post-chemotherapy rplnd)	post-chemotherapy RPLND
post-chemotherapy rplnd	post-chemotherapy RPLND
post-chemotherapy surgery	post-chemotherapy RPLND
postchemotherapy	post-chemotherapy
r-rplnd	robotic RPLND
ra-rpln	robotic RPLND
ra-rplnd	robotic RPLND
rarplnd	robotic RPLND
rase-rplnd	robotic RPLND
recurrences	recurrence
residual masses	residual mass
retroperitoneal lymph nodes	retroperitoneal lymph node
retroperitoneal lymph-node dissection (rplnd)	retroperitoneal lymph node dissection
retroperitoneal lymphadenectomy	retroperitoneal lymph node dissection
retroperitoneal node dissection	retroperitoneal lymph node dissection
robot-assisted	robot-assisted surgery
robot-assisted laparoscopy	robot-assisted surgery
robot-assisted retroperitoneal lymph node dissection	robotic RPLND
robot-assisted retroperitoneal lymphadenectomy	robotic RPLND
robot-assisted rplnd	robotic RPLND
robotic lymphadenectomy	robotic RPLND
robotic retroperitoneal lymph node dissection	robotic RPLND
robotic retroperitoneal lymph node dissection (robotic rplnd)	robotic RPLND
robotic rplnd	robotic RPLND
robotic surgical procedures	robot-assisted surgery
robotic-assisted	robot-assisted surgery
robotic-assisted retroperitoneal lymph-node dissection	robotic RPLND
robotic-assisted surgery	robot-assisted surgery
robotics	robotic surgery
robotic urology	robotic surgery
rplnd	retroperitoneal lymph node dissection
stage ıı	stage II
sur-gery	surgery
testicular	testicular cancer
testicular cancers	testicular cancer
testicular germ cell tumor	germ cell tumor
testicular neoplasms	testicular cancer
testicular tumor	testicular cancer
testicular tumour	testicular cancer
testis cancer	testicular cancer
testis tumor	testicular cancer
testis tumour	testicular cancer
treatment outcome	treatment outcomes
ınferior vena cava thrombectomy	inferior vena cava thrombectomy
