# Supplementary material for: Research trends and collaboration patterns in robotic retroperitoneal lymph node dissection for testicular cancer
Source: J Robot Surg. 2026 Jun 22;20(1):642. doi: 10.1007/s11701-026-03603-2 (PMC13287118; doi:10.1007/s11701-026-03603-2)
Supplement: Supplementary file 2 — Supplementary Material 1 [file 11701_2026_3603_MOESM2_ESM.txt]

label	replace by
abdul-muhsin, haidar	abdul-muhsin, haidar m.
allaf, mohamad	allaf, mohamad e.
anson-cartwright, l.	anson-cartwright, lynn
beauval, j. b.	beauval, jean-baptiste
baky, fady	baky, fady j.
bowen, d. k.	bowen, d. k.
calaway, adam c.	calaway, adam c.
cary, clint	cary, clint
castle, erik	castle, erik p.
challacombe, b.	challacombe, b.
christman, matthew s.	christman, matthew s.
cohn-cedermark, gabriella	cohn-cedermark, gabriella
corona montes, victor e.	corona montes, victor e.
dajusta, daniel	dajusta, daniel g.
davis, rodney	davis, rodney
de cobelli, ottavio	de cobelli, o.
dieckmann, klaus-peter	dieckmann, klaus-peter
doumerc, nicolas	doumerc, nicolas
eggener, scott	eggener, scott e.
gill, ınderbir s.	gill, inderbir s.
glaser, a. p.	glaser, a. p.
goh, alvin c.	goh, alvin c.
gorin, michael a.	gorin, michael a.
hamilton, r. j.	hamilton, robert j.
hanchanale, v.	hanchanale, v.
harris, kelly t.	harris, kelly t.
jackson, c. mark	jackson, c. mark
jewett, m. a. s.	jewett, michael
kaouk, jihad h.	kaouk, jihad h.
kim, simon p. p.	kim, simon p.
kunit, thomas	kunit, thomas
l'esperance, james	l'esperance, james o.
mcnicholas, daniel peter	mcnicholas, dp
meeks, j. j.	meeks, j. j.
mir, maria carmen	mir, mc
mistretta, francesco a.	mistretta, francesco alessandro
mittakanti, harsha r.	mittakanti, harsha r.
nath, dogra prem y	nath, dp
o'sullivan, niall j.	o'sullivan, niall j.
ozsoy, cagatay	ozsoy, çağatay
palou, joan	palou, joan
patil, saurabh ramesh	patil, saurabh ramesh
pearce, shane m.	pearce, shane m.
pierorazio, phillip m.	pierorazio, phillip m.
pooleri, ginil kumar	pooleri, ginil kumar
porter, james	porter, james r.
rawal, sudhir	rawal, sudhir kumar
rocco, nicholas	rocco, nicholas r.
schwen, zeyad	schwen, zeyad r.
sfakianos, john	sfakianos, john p.
stroup, sean	stroup, sean p.
sumfest, j	sumfest, j.
supron, andrew d.	supron, andrew d.
takahara, kiyoshi	takahara, kiyoshi
tamhankar, ashwin sunil	tamhankar, ashwin sunil
thom, benjamin c.	thomas, benjamin c.
tsaur, ıgor	tsaur, igor
tsilimigras, diamantis ı.	tsilimigras, diamantis i.
uvelius, bengt	uvelius, b.
wang, long	wang, long
werntz, ryan p.	werntz, ryan p.
williams, stephen b.	williams, stephen b.
woods, michael	woods, michael e.
wullt, bjoern	wullt, bjorn
zhang, xu	zhang, xu
ıslamoglu, ekrem	islamoglu, ekrem
ımperatore, vittorio	imperatore, vittorio
ızzo, alessandro	izzo, alessandro
